# Supplementary material for: Liquid Biopsy Frontiers in Pancreatic Cancer: Insights from Circulating Cell-Free Nucleic Acids
Source: Cells. 2026 May 14;15(10):904. doi: 10.3390/cells15100904 (PMC13204079; doi:10.3390/cells15100904)
Supplement: Supplementary file 1 [file cells-15-00904-s001.zip]

Archive with 1 entries (1 files):
- cells-4268927-supplementary.xlsx
