# Supplementary material for: Liquid Biopsy Frontiers in Pancreatic Cancer: Insights from Circulating Cell-Free Nucleic Acids
Source: Cells. 2026 May 14;15(10):904. doi: 10.3390/cells15100904 (PMC13204079; doi:10.3390/cells15100904)
Supplement: Supplementary file 1 [file cells-15-00904-s001.zip › cells-4268927-supplementary.xlsx]

## Sheet: Table S1
Table S1. Protein-coding RNAs with a biological role in pancreatic cancer
mRNA	BIOLOGICAL ROLE IN PANCREATIC CANCER	PMID(s)
COL6A3	Desmoplastic reaction	21719059
GPC1	Tumor growth, metastasis, and angiogenesis	18064304
WASF2	Cell motility and invasiveness	30353690
ARF6	Tumor proliferation, invasion and metastasis	28025100
TBX3	Migration, invasion, angiogenesis and stemness	27632063
PDX1	Tumor maintenance and proliferation, EMT and invasion	28087712
SIGLEC15	Determine immunosuppressive tumor microenvironment	35077803
IL32	Tumor growth via activation of the NF-κB and p38/MAPκ pathways	19386602
DCN	Stromal reaction and tumor growing	15269152
KLRB1	Immune response and increase the therapeutic efficacy	38531664
CTSL	Initiation and proliferation, angiogenesis and invasion	23127526
CLDN1	Agressiveness and drug resistance by metabolic pathways	40361399
FGA	Tumor progression through fibrinogen production	41432649
HIST1H2BK	Proliferation, migration, invasion via TSPAN1/FAM110A/HIST1H2BK/G9a pathway	35154458
KRT19	Progression through miR-642a-5p regulation, Wnt/β-catenin and Hedgehog pathways	39280598, 36825581
MAL2	Invasion and metastasis by interacting with IQGAP1 and by increasing ERK1/2 phosphorylation	33780861
TIMP1	Progression TIMP1/CD63/ERK signaling axis. Perineural invasion via TIMP1-CCL7 paracrine feedback loop	33941611, 35961511
DDX17	Reduces apoptosis and increass invasion and growth via the hnRNP L–DDX17 complex	34779408
TALDO1	Progression via activating YAP/MMP1 axis under chronic acidosis	35414794
AHNAK	Cell proliferation, migration ,EMT, via TP53 signaling pathway	31333803
CD44	Invasiveness, and Response to Therapy	27267855
HLA-DRA	Immune response and treatment efficacy	41278823
HAVCR2	Antitumor immunity, immune exhaustion and tumor progression	36081997
LGALS9	Immune evasion and tumor progression	32055023, 36779368
DEGS1	Ceramide-mediated apoptotic responses	29769046

## Sheet: Table S2
Table S2. MicroRNAs reported in two independent studies on pancreatic cancer with concordant findings
PMIDs	miRNA	CLINICAL SIGNIFICANCE	REGULATION	BIOLOGICAL SOURCE(s)	BIOLOGICAL ROLE IN PANCREATIC CANCER
25384963; 33790579	mir-483-3p	Diagnosis	Up	Plasma/Serum/Serum Exosome	Cell proliferation through downregulation of SMAD4 target gene (PMID 21112326)
38804361; 28849236	mir-23b-3p	Diagnosis	Up	Plasma/Serum/Exosome	Promotes tumor growth and invasiveness by downregulation of PTEN and activating of JAK/PI3K/Akt and NF-κB (PMID 32934728)
29385987; 34368146	mir-451	Diagnosis	Up	Serum Exosome	Not well-established
38602070; 29385987	mir-191/mir-191-5p	Diagnosis	Up	Plasma/Serum Exosome	Tumor growth and progression by targeting USP10 and stabilizing the p53 protein (PMID 25168367)
27713117; 28232049	mir-20a	Diagnosis	Up	Plasma/Plasma Exosome	Tumor progression through the circ-0005105/miR-20a-3p/COL11A1 axis (PMID 34183642)
33893071; 26262588	mir-34a-5p	Diagnosis	Up	Plasma/ Plasma Exosome	Migration and invasion of PC cell lines through EMT and Notch signaling via targets Snail1 and Notch1 (PMID 28145431)
37007745; 33498271	mir-let7b/mir-let7b-5p	Prognosis/Diagnosis	Up	Plasma/Serum	Regulation of insulin receptor/insulin-like growth factor signalling pathways (PMID 32782579)
33893071; 30458449	mir-222	Diagnosis/Prognosis	Up	Plasma/Plasma Exosome	Promotes cell proliferation by targeting CDNK1C/P57(PMID 26535064), by regulation of p27 and inhibition of PPP2R2A expression via activation of AKT (PMID 30458449)
29913239; 34484811	mir-125b-5p	Diagnosis/Prognosis	Up	Plasma/Serum	Progression and metastasis by targeting genes like NEDD9, a regulator of Akt/ERK signaling. (PMID 32903925)
32117716; 34356909	mir-6126	Diagnosis/Prognosis	Up	Plasma/Serum	Not well-established
37007745; 33531550	mir-216-5p	Diagnosis/Prognosis	Down	Plasma/Serum	Inhibits tumor growth by directly targeting TPT1 (PMID 28928875)
31080555; 34368146	mir-720	Diagnosis	Down	Plasma/Serum Exosome	Inhibits cell proliferation and invasion, primarily by directly targeting CCND1 (PMID 28990111)

## Sheet: Table S3
Table S3. MicroRNAs with a biological role in pancreatic cancer
miRNA	BIOLOGICAL ROLE IN PANCREATIC CANCER	PMID(s)
mir-10b	Invasion by suppressing TIP30 and promoting EGF and TGF-β. NAT response	24096486, 21652542
mir-221	Progression through regulation of MMPs. Its inhibition triggers apoptosis and improves gemcitabine response	25883224, 19730150
mir-196a	Proliferation and invasion by activation of via NFKBIA and NF-kB pathway	24504166
mir-1246	Chemoresistance and stemness through modulation of CCNG2	25117811
mir-22-3p	Inhibits proliferation, invasion, and metastasis. Regulates ESR1 and SP1 expression	18347134
mir-25	Proliferation by targeting ABI2	32266037
mir-192-5p	Suppressor of invasion and metastasis by regulating ZEB2-driven EMT pathway	32630552
mir-21	Proliferation through MAPK/ERK and PI3K/AKT signaling pathways	30464258
mir-155	Invasion and migration via STAT3 signaling pathway. KRAS-induced ROS stress	23817566, 26020803
mir-122-5p	Apoptosis by negatively Regulating ASCT2. Inhibits cell proliferation, migration and invasion by targeting CCNG1	37772564, 32256207
mir-205	Reduces proliferation and migration targeting RUNX2	30655837
mir-1469	Cell invasion and metastasis by suppressing NDRG1 and activating the NF-κB signaling pathway	32757096

## Sheet: Table S4
Table S4. Other small non-coding RNAs with a biological role in pancreatic cancer
sncRNA	BIOLOGICAL ROLE IN PANCREATIC CANCER	PMID
piR-162725	Regulation of cell proliferation via MAPK, TGF-beta and Hippo Pathways. Modulation (positively or negatively ) of several transcripts via the piR-162725/PIWIL3 complex	36555927
tRF-Pro-AGG-004	Up-regulated due to increased cleavage by Angiogenin (ANG). Overexpression may promote cell invasion via Hippo pathway	34273975
tRF-Leu-CAG-002	Enhance PC cell proliferation and invasion via the Hippo pathway	34273975
SNORA74A	Promotes cell invasiveness and metastasis by binding IGF2BP3	30358104, 25216519
SNORA25	Promotes cell invasiveness and metastasis by binding IGF2BP3	30358104, 25216519

## Sheet: Table S5
Table S5. Long non-coding RNAs with a biological role in pancreatic cancer
lncRNA	BIOLOGICAL ROLE IN PANCREATIC CANCER	PMID(s)
ABHD11-AS1	Proliferation, migration, and EMT via PI3K-AKT signaling	30575903
CRNDE	Progression and angiogenesis via miR-451a/CDKN2D axis	33882369
MALAT-1	Tumor growth, metastasis, and drug resistance via miR-217/KRAS pathway. Cell migration and invasion through a feedback loop with miR-200c-3p. Stemness by upregulating Sox2	28701723, 30352575, 25811929
UCA1	Carcinogenesis, progression, and drug resistance	36741256
SOX2OT	EMT and stemness	29643475
HULC	Cell invasion and migration by inducing the EMT; proliferation and invasion through the Wnt/β-catenin signaling pathway	31715081, 31857775
HOTTIP-005	Cancer stem cell properties through HOTTIP/WDR5/HOXA9/Wnt axis	28947139
RP11-567G11.1	Proliferation, stemness, and gemcitabine resistance via Notch signaling pathway	30802827
SNGH15	Proliferation through EZH2-mediated H3K27me3	29137412
HOTAIR	Cancer cell energy metabolism by upregulating hexokinase-2	31452722
C9orf139	Tumor growth by mediating the miR-663a/Sox12 axis	33250960
LINC01232	Tumor progression via TM9SF2 and HNRNPA2B1/A-Raf/MAPK axis regulation	31541081, 32814086

## Sheet: Table S6
Table S6. Circular RNAs with a biological role in pancreatic cancer
circRNA	BIOLOGICAL ROLE IN PANCREATIC CANCER	PMID
circ_0001666	EMT and invasion through sponging miR-1251 and increasing SOX4	34055896
circLDLRAD3	Progression via miR-137-3p/PTN axis	31521692
circ_0013587	Reversion of erlotinib resistance by sponging miR-1227	34552882
circ_0006117	Progression by regulating the miR-96-5p/KRAS/MAPK signaling pathway	34512755
circ_0007895	Progression through the miR-1294/c-Myc axis	34419070
circ_0007367	Progression by sponging miR-6820-3p and upregulating YAP1 expression	36008392
circPDE8A	Invasive growth via the miR-338/MACC1/MET pathway.	29709702
circIARS	Invasion and metastasis via down-regulation of miR-122 and up-regulation of ZO-1, RhoA and RhoA-GTP levels, thus increasing F-actin expression and focal adhesion	30064461
circZNF91	Chemoresistance of normoxic pancreatic cancer cells via miR-23b-3p/SIRT1-mediated stability of HIF-1α.	34294845
circRNA_000684	Progression via miR-145 downregulation and KLF5 upregulation	33563550
circ_001569	Proliferation, migration, and invasion; inhibites apoptosis	33413045
circPDK1	Cell proliferation, migration, and glycolysis (through HIF1A activation) via sponging of miR-628-3p and actication of BPTF/c-myc axis	36068586
